# Supplementary material for: Systematic Investigation of Tumor Immune Microenvironment Modulation by Cynomorium songaricum Against Breast Cancer Through Integrated Chemomics, Network Pharmacology and Molecular Docking
Source: Pharmaceuticals (Basel). 2026 Feb 13;19(2):314. doi: 10.3390/ph19020314 (PMC12944387; doi:10.3390/ph19020314)
Supplement: Supplementary file 1 [file pharmaceuticals-19-00314-s001.zip]

Archive with 1 entries (1 files):
- pharmaceuticals-4057910-supplementary.pdf
